# Supplementary material for: SMAD6 variants in craniosynostosis: genotype and phenotype evaluation
Source: Genet Med. 2020 Jun 5;22(9):1498–506. doi: 10.1038/s41436-020-0817-2 (PMC7462747; doi:10.1038/s41436-020-0817-2)
Supplement: Supplementary file 2 — Supplementary Table S1 [file 41436_2020_817_MOESM2_ESM.xlsx]

## Sheet: Table_S1
Application	Name	F (5′-3′)	R (5′-3′)	Multiplex mix
Resequencing	SMAD6-Ex1.1	ACACTGACGACATGGTTCTACACTCGCTGAGGGAACGGACC	TACGGTAGCAGAGACTTGGTCTCGTCTCGCAGTCACTCTCGG	A
Resequencing	SMAD6-Ex1.2	ACACTGACGACATGGTTCTACAACGAGGATGGGAGCTTGGG	TACGGTAGCAGAGACTTGGTCTCTCCTTGAGCCGCTTCAGC	B
Resequencing	SMAD6-Ex1.3	ACACTGACGACATGGTTCTACAGCAGGAACTCAAAACCGTCACG	TACGGTAGCAGAGACTTGGTCTGCAGTGTCACAGAGAGAAGGGC	A
Resequencing	SMAD6-Ex2	ACACTGACGACATGGTTCTACAATGTAGAACCTGAGGTGTGAGC	TACGGTAGCAGAGACTTGGTCTCGAGATGTAAATAGCCTGCTGC	A
Resequencing	SMAD6-Ex3	ACACTGACGACATGGTTCTACAGAAAGTTGGGAGGGACATGCTGC	TACGGTAGCAGAGACTTGGTCTCAGGGACTGAAACATTGGCAACC	B
Resequencing	SMAD6-Ex4.1	ACACTGACGACATGGTTCTACATGCTGAATGCTGGAAACCTTACC	TACGGTAGCAGAGACTTGGTCTGAGTTGACGAAGATGGGGTGC	B
Resequencing	SMAD6-Ex4.2	ACACTGACGACATGGTTCTACAGTCAGCATCTTCTACGACCTACC	TACGGTAGCAGAGACTTGGTCTGAGGATCTCCAGCCAGCAGGG	A
Resequencing	SMAD6-Ex4.3	ACACTGACGACATGGTTCTACAGGCTACTCCATCAAGGTGTTCG	TACGGTAGCAGAGACTTGGTCTCTGTGTCTCTGGGCATCGGC	B
rs1884302 (BMP2) genotyping	BMP2-rs1884302	TGGTGCTTGTTATGTTGTCTCC	TCCCACTGCATTCTAACTTAGG
RT-PCR	SMAD6-RTPCR	GCAGGAACTCAAAACCGTCACG	AGTGATGAGGGAGTTGGTAGCC
RT-PCR	HPRT1-RTPCR	GACCAGTCAACAGGGGACAT	GTCAAGGGCATATCCTACAAC
SMAD6 5′ UTR cloning	SMAD6-5UTR-NheI-WT	gttcgcgctagcAGACTGGCATATGATGGGAGGC	caggcgctagCATACGATATCCTTTGGCGCC
SMAD6 5′ UTR cloning	SMAD6-5UTR-NheI-Mut	gttcgcgctagcAGACTGGCATATGATGGGAGGC	caggcgctagCATACGATATCATTTGGCGCC
SMAD6 5′ UTR cloning	SMAD6-5UTR-NheI-SNP	gttcgcgctagcAGACTGGCATATGATGGGAGGC	caggcgctagCATACGATATCTTTTGGCGCC
SDM	SMAD6-A325T	GTCTCCGGACaCCACCAAGCC	ATGCTGGCGTCTGAGAATTC
SDM	SMAD6-C484F	ATCACCTCCTtCCCCTGCTGG	GAACTGCCGGGAGTAGCA
SDM	SMAD6-W14R	GCGGCGACTTcGGCGAAGTCG	ACCAGCCCCGAGCGTTTG
SDM	SMAD6-D36N	CGGCGACGAGaATGGGAGCTTGGGC	CCACCGCCGCCGCCGCTG
SDM	SMAD6-R85C	GAGGCGCCGGtGCGCAGGGGG	CCCGCGCCCTGGGCGCCT
SDM	SMAD6-G88C	GCGCGCAGGGtGCCCCCCGAG	CGGCGCCTCCCCGCGCCC
SDM	SMAD6-A98V	GAGCCAGGGGtCGGCGCTGGG	CGACATGGGCCTCGGGGGG
SDM	SMAD6-P113L	CCGGGAGGCCtGGGCTGGCTG	CTCCGCCACGTCCAGCAGGG
SDM	SMAD6-E171K	GCTGGAGCAGaAACTCAAAACCGTCACGTAC	AGCAGCAGCCGCGAGCGC
SDM	SMAD6-L224P	CCGCCGCAGCcGCTGCTCGGC	CGCGGGCTGGCCGCCCAG
SDM	SMAD6-V239M	GCAGCACGCCaTGGAGCTGAA	AGGTCGGGCCAGCGAAAG
SDM	SMAD6-K242N	TGGAGCTGAAtCCCCTGTGCGG	CGGCGTGCTGCAGGTCGG
SDM	SMAD6-L244R	CTGAAGCCCCgGTGCGGCTGC	CTCCACGGCGTGCTGCAG
SDM	SMAD6-C261R	TACCGTGTGCcGCAACCCCTACCACTTCAGCCGG	GGGCCGTCGGCGGCGGCG
SDM	SMAD6-P263L	TGCTGCAACCtCTACCACTTCAGC	CACGGTAGGGCCGTCGGC
SDM	SMAD6-S333T	CACTGGTGCAcCGTGGCGTACTG	GCTCGGCTTGGTGGCGTC
SDM	SMAD6-G365C	TCAGGGCAGCtGCTTCTGCCT	GGTAGGTCGTAGAAGATGCTG
SDM	SMAD6-G390R	GATCGGCTTCcGCATCCTGCTCAGCAAGG	TTGCTGCGCGTTCGCCGC
SDM	SMAD6-K395R	CTGCTCAGCAgGGAGCCCGAC	GATGCCGAAGCCGATCTTGC
SDM	SMAD6-G473R	CAAGGGCTGGaGGCCCTGCTA	GCGAAGCTGATGCGGACG
SDM	SMAD6-E489K	CTGCTGGCTGaAGATCCTCCT	GGGCAGGAGGTGATGAAC
SDM	SMAD6-Pro202_Val206dup	ggcggctGCGTGCCGGGCGGCTGCG	cggcacgcCGCCGCGGGACTCCACCG
SDM	SMAD6-G433fs	cGGCTACTCCATCAAGGTGTTCGACTTCG	GGGGGGCACCTTGCGCAC
Revertant SDM	SMAD6-Revertant-R14W	GCGGCGACTTtGGCGAAGTCG	ACCAGCCCCGAGCGTTTG
Revertant SDM	SMAD6-Revertant-N242K	TGGAGCTGAAgCCCCTGTGCG	CGGCGTGCTGCAGGTCGG
Revertant SDM	SMAD6-Revertant-F484C	ATCACCTCCTgCCCCTGCTGG	GAACTGCCGGGAGTAGCAG
Application	Name	Sequence (5′-3′)
MLPA	SMAD6 Ex1 LPO	gggttccctaagggttggaCTCAAAACCGTCACGTACTCGCTGCTGAA
MLPA	SMAD6 Ex1 RPO	GCGGCTCAAGGAGCGCTCGCTGGACACGtctagattggatcttgctggcac
MLPA	SMAD6 Ex2 LPO	gggttccctaagggttggacagAATCTCCGCCACCTCCCTACTCTCGGCTGTCT
MLPA	SMAD6 Ex2 RPO	CCTCGCGACGAGTACAAGCCACTGGgtaagtgtgtctagattggatcttgctggcac
MLPA	SMAD6 Ex3 LPO	gggttccctaagggttggacacagATCTGTCCGATTCCACATTGTCTTACAC
MLPA	SMAD6 Ex3 RPO	TGAAACGGAGGCTACCAACTCCCTCATCACTtctagattggatcttgctggcac
MLPA	SMAD6 Ex4 LPO	gggttccctaagggttggaCGTACTGGGAGCACCGGACGCGCGTGGGCCGCCTCTAT
MLPA	SMAD6 Ex4 RPO	GCGGTGTACGACCAGGCCGTCAGCATCTTCTACGACCTACtctagattggatcttgctggcac
