# Supplementary material for: SMAD6 variants in craniosynostosis: genotype and phenotype evaluation
Source: Genet Med. 2020 Jun 5;22(9):1498–506. doi: 10.1038/s41436-020-0817-2 (PMC7462747; doi:10.1038/s41436-020-0817-2)
Supplement: Supplementary file 3 — Supplementary Table S2 [file 41436_2020_817_MOESM3_ESM.xlsx]

## Sheet: Table_S2
Nucleotide_Substitution (NM_005585)	Amino_Acid_Substitution	Inheritance	Effect	AFmax [overall or (single population)]	Allele count gnomAD	Deleterious score (DS)	Identification
c.-9G>T	---	Not from the mother	5′ UTR variant	Absent	0	NA	Resequencing
c.95del	p.Gly32Alafs*32	Not from the mother	LoF	Absent	0	6	Resequencing
c.433dup	p.Leu145Profs*158	De novo	LoF	Absent	0	6	Resequencing
c.465_471dup	p.Ser158Argfs*147	Inherited	LoF	9.59e-06	1	6	Resequencing
c.511G>A	p.Glu171Lys	Inherited	Missense in MH1 domain	Absent	0	5	Resequencing
c.605_619dup	p.Pro202_Val206dup	Inherited	In-frame duplication in MH1 domain	Absent	0	NA	Resequencing
c.671T>C	p.Leu224Pro	Inherited	Missense in MH1 domain	Absent	0	4	Resequencing
c.726G>T	p.Lys242Asn	Inherited	Missense in MH1 domain	3.208e-05	1	5	Resequencing
c.731T>G	p.Leu244Arg	Inherited	Missense in MH1 domain	Absent	0	4	Resequencing
c.788C>T	p.Pro263Leu	Inherited	Missense in MH1 domain	8.248e-06	1	5	Resequencing
c.817+2T>A	---	Inherited	Splice-site variant	1.173e-05	1	6	Resequencing
c.837C>G	p.Tyr279*	Inherited	LoF	Absent	0	6	Resequencing
c.[839C>T; 1041T>A]	p.[Ser280Phe; Tyr347*]	Inherited (in cis)	LoF	Absent	0	6	Resequencing
c.1093G>T	p.Gly365Cys	Inherited	Missense in MH2 domain	Absent	0	6	Resequencing
c.1102del	p.Leu368Trpfs*171	Inherited	LoF	Absent	0	6	Resequencing
c.1119_1123dup	p.Gln375Argfs*166	Inherited	LoF	Absent	0	6	Resequencing
c.1296dup	p.Gly433Argfs*132	Inherited	LoF	3.09e-05	7	6	Resequencing
c.1465G>A	p.Glu489Lys	Inherited	Missense in MH2 domain	Absent	0	6	Resequencing
Additional independently identified SMAD6-positive CRS patients
c.40T>C	p.Trp14Arg	De novo	Missense outside MH1/MH2	7.391e-06	1	4	Genomics England 100kGP
c.124C>T	p.Arg42*	De novo	LoF	Absent	0	6	Oxford NHS Genetics Laboratory
c.465_471dup	p.Ser158Argfs*147	Not known	LoF	9.59e-06	1	6	International Craniosynostosis Consortium
c.775del	p.Val259Cysfs*280	Inherited	LoF	Absent	0	6	Rotterdam cohort
c.781T>C	p.Cys261Arg	Inherited	Missense in MH1 domain	Absent	0	5	Genomics England 100kGP
c.817G>C	(p.Glu273Gln)	Not known	Splice-site variant (missense in MH1 domain)	Absent	0	(5)	Oxford NHS Genetics Laboratory
c.1168G>C	p.Gly390Arg	Inherited	Missense in MH2 domain	Absent	0	6	International Craniosynostosis Consortium
c.1417G>A	p.Gly473Arg	Inherited	Missense in MH2 domain	Absent	0	6	Oxford NHS Genetics Laboratory
Additional identified variants predicted to have lower pathogenicity and/or more frequently observed (AF≥ 0.000045)
c.79_84del	p.Ser27_Gly28del	Not tested	In-frame deletion outside domains	(0.0006969)	46	NA	Resequencing
c.106G>A	p.Asp36Asn	Not tested	Missense outside MH1/MH2	(0.00004580)	3	3	Resequencing
c.253C>T	p.Arg85Cys	Not tested	Missense outside MH1/MH2	(0.0002668)	4	3	Resequencing
c.262G>T	p.Gly88Cys	Not known	Missense outside MH1/MH2	Absent	0	1	Oxford NHS Genetics Laboratory
c.293C>T	p.Ala98Val	Not tested	Missense outside MH1/MH2	Absent	0	1	Resequencing
c.338C>T	p.Pro113Leu	Inherited (WES data)	Missense outside MH1/MH2	2.545e-05	1	2	Resequencing
c.715G>A	p.Val239Met	Inherited	Missense in MH1 domain	(0.0001347)	6	3	International Craniosynostosis Consortium
c.973G>A	p.Ala325Thr	Not tested	Missense outside MH1/MH2	(0.0002665)	32	3	Resequencing
c.998G>C	p.Ser333Thr	Not tested	Missense in MH2 domain	(0.0002158)	28	3	Resequencing
c.1184A>G	p.Lys395Arg	Not tested	Missense in MH2 domain	(0.001539)	43	2	Oxford NHS Genetics Laboratory
LoF, loss-of-function
NA, not applicable
