# Supplementary material for: SMAD6 variants in craniosynostosis: genotype and phenotype evaluation
Source: Genet Med. 2020 Jun 5;22(9):1498–506. doi: 10.1038/s41436-020-0817-2 (PMC7462747; doi:10.1038/s41436-020-0817-2)
Supplement: Supplementary file 4 — Supplementary Table S3 [file 41436_2020_817_MOESM4_ESM.xlsx]

## Sheet: Table S3
CRS Family ID	Ascertainment†	gender	mutation	Syndromic (S) or non-syndromic (NS)	Affected sibling?	#unaffected siblings born to the carrier parent	Craniosynostosis (M-metopic, S-sagittal, C-coronal)	Raised intracranial pressure	Developmental/intellectual attainment	Cardiac§	Additional clinical features	carrier parent? (mother/father/de novo)	Normal echocardiogram in carrier parent?
M130	GoCM	female	c.-9G>T	NS#	Y	1	M	N	normal	normal		(father)	ND
M130	GoCM	female	c.-9G>T	NS#	Y	(sib)	S	N	Normal	normal		(father)	ND
SC62	100kG	male	c.40T>C (p.W14R)	S		NA	S	Y (secondary)	mild educational delay	bicuspid aortic valve, right bundle branch block		de novo	NA
653	Oxford NHS	female	c.124C>T (p.R42*)	S		NA	M	N	normal	normal	ventriculomegaly, absent corpus callosum	de novo	NA
M96	GoCM	male	c.95delG (p.G32Afs*32)	S		NA	M	Y (secondary)	mild-moderate delay	small VSD and ASD, resolved by 2 years	mild dysmorphism	ND	NA
365‡	GoCM	female	c.433dupC (p.L145Pfs*158)	S		NA	S+LC	Y (primary)	moderate-severe delay (confounding diagnosis)	normal	additional de novo HIST1H1E NM_005321.2:c.406_407insT p.(K136fs) and HIVEP3 NM_024503.5:c.1602delT p.(V535fs); delayed dental eruption; class II malocclusion	de novo	NA
M14	GoCM	female	c.465_471dup (p.S158Rfs*147)	NS		3	M	N	normal	normal		father	ND
8174	ICC	male	c.465_471dup (p.S158Rfs*147)	S		NA	M	N	mild delay	normal	macrocephaly (+5.1 SD), mild prominence 3rd and lateral ventricles	ND	NA
M139	GoCM	male	c.511G>A (p.E171K)	NS		1	M	N	mild educational delay	normal		father	ND
M159	GoCM	male	c.605_619dup (p.P202_V206dup)	NS		1	M	N	normal	normal		mother	ND
M114	GoCM	male	c.671T>C (p.L224P)	NS		1	M	N	normal	normal		mother	ND
M252	GoCM	male	c.726G>T (p.K242N)	S		1	M	N	normal	small ASD and PFO, resolved	Microcephaly (0.4th - 2nd centile)	father	ND
S85	GoCM	female	c.731T>G (p.L244R)	NS		0	S	N	mild educational delay	normal		mother	Y
Fam22	Netherlands	male	c.775del p.(V259Cfs*280)	NS		1	RC	N	normal	normal	severe visual impairment (also in mother)	mother	ND
144202	100kG	male	c.781T>C (p.C261R)	S		1	S progressing to BC	Y (primary)	normal	AVSD, surgery aged 3y 1m	duodenal atresia, pelvic horseshoe kidney, L undescended testis	mother	Y
M107	GoCM	male	c.788C>T (p.P263L)	NS		0	M	N	normal	normal		father	ND
S410	Oxford NHS	male	c.817G>C	S		NA	S	N	mild speech delay	ASD+VSD, both closed spontaneously	velopharyngeal insufficiency	ND	NA
201	GoCM	male	c.817+2T>A	NS		0	S+BC	N	normal	normal		mother	Y
M245	GoCM	female	c.837C>G (p.Y279*)	NS		3	M	N	normal	normal		mother	ND
S88	GoCM	female	c.[839C>T; 1041T>A] (p.[S280F; Y347*])	NS		1	S (+BC noted at surgery)	N	normal	normal	tongue tie	mother	Y
S41	GoCM	male	c.1093G>T (p.G365C)	NS#	Y	1	S	N	normal	normal		mother	Y
S41	GoCM	male	c.1093G>T (p.G365C)	NS#	Y	(sib)	S	N	mild educational delay	normal		mother	ND
M50	GoCM	female	c.1102delC (p.L368Wfs*171)	NS		1	M	N	normal	normal		mother	PPH
M56	GoCM	male	c.1119_1123dup (p.Q375Rfs*166)	NS		2	M	N	normal	normal		father	Y
8316	ICC	male	c.1168G>C; G390R	NS		1	M	N	normal	normal	bifid uvula	father	ND
M202	GoCM	male	c.1296dupC (p.G433Rfs*132)	NS		1	M	N	normal	small PFO, resolved		father	ND
S343	Oxford NHS	female	c.1417G>A (p.G473R)	NS		2	S	Y (secondary)	mild educational delay	normal	generalised seizures, ?2ndary to meningitis	mother	ND
227	GoCM	male	c.1465G>A (p.E489K )	NS		1	RC	N	normal	normal		father	ND
†GoCM, Genetic Basis of Craniofacial Malformations (subjects identified from the NGS-based screen)
§Additional abbreviations: ASD, atrial septal defect; AVSD, atrio-ventricular septal defect; PPH, idiopathic pulmonary hypertension; L, left; NA, not applicable [either de novo mutation, or unknown whether one of the parents is a carrier]; ND, not done; PFO, patent foramen ovale; R, right; VSD, ventricular septal defect
#Affected subject with non-syndromic presentation, but affected sibling indicates family is syndromic
‡HIST1H1E mutation in this individual previously published as Patient 2 in Burkardt et al, Am J Med Genet 179A:2049-2055;2019
