# Supplementary material for: SMAD6 variants in craniosynostosis: genotype and phenotype evaluation
Source: Genet Med. 2020 Jun 5;22(9):1498–506. doi: 10.1038/s41436-020-0817-2 (PMC7462747; doi:10.1038/s41436-020-0817-2)
Supplement: Supplementary file 5 — Supplementary Table S4 [file 41436_2020_817_MOESM5_ESM.xlsx]

## Sheet: Table_S4
Nucleotide_Substitution (NM_005585)	Amino_Acid_Substitution	Mutalyzer check (nucleotide)	Mutalyzer check	AFmax [overall or (single population)]#	Allele count gnomAD	Deleterious score (DS)#	CADD score (missense variants)	Publication
c.1244C>T	p.P415L	c.1244C>T	p.(Pro415Leu)	Absent	0	6	29.9	Tan-2012
c.1451G>T	p.C484F	c.1451G>T	p.(Cys484Phe)	4.71e-06	1	6	33	Tan-2012
c.973G>A	p.A325T	c.973G>A	p.(Ala325Thr)	(0.0002665)	32	3	22.8	Tan-2012†
c.42G>A	p.Trp14*	c.42G>A	p.(Trp14*)	Absent	0	6		Lelieveld-2016
c.860del1	(not provided)	c.860del	p.(Glu287Glyfs*252)	Absent	0	6		Lelieveld-2016
c.2T>G	p.M1R	c.2T>G	p.?	Absent	0	6		Timberlake-2016&17
c.43C>T	p.R15*	c.43C>T	p.(Arg15*)	Absent	0	6		Timberlake-2016&17
c.232_250del	p.Q78fs*41	c.232_250del	p.(Gln78Glyfs*41)	Absent	0	6		Timberlake-2016&17
c.264dupC	p.G88fs*33	c.269dup	p.(Arg91Glufs*30)	Absent	0	6		Timberlake-2016&17
c.381_382del	p.S130fs*146	c.384_385del	p.(Ser130Glyfs*172)	Absent	0	6		Timberlake-2016&17
c.455_461del	p.P152fs*27	c.465_471del	p.(Gly156Valfs*23)	Absent	0	6		Timberlake-2016&17
c.667C>T	p.Q223*	c.667C>T	p.(Gln223*)	Absent	0	6		Timberlake-2016&17
c.839_840insT	p.R281fs*13	c.840dup	p.(Arg281Serfs*22)	Absent	0	6		Timberlake-2016&17
c.916A>G	p.T306A	c.916A>G	p.(Thr306Ala)	Absent	0	2	17.04	Timberlake-2016&17
c.968C>T	p.P323L	c.968C>T	p.(Pro323Leu)	Absent	0	4	23.4	Timberlake-2016&17
c.1034delG	p.R345fs*194	c.1034del	p.(Arg345Profs*194)	Absent	0	6		Timberlake-2016&17
c.1055_1056insAT	p.A353fs*187	c.1055_1056insAT	p.(Ala353Trpfs*187)	Absent	0	6		Timberlake-2016&17
c.1120G>T	p.E374*	c.1120G>T	p.(Glu374*)	8.283e-06	2	6		Timberlake-2016&17
c.1168G>T	p.G390C	c.1168G>T	p.(Gly390Cys)	Absent	0	6	33	Timberlake-2016&17
c.1219G>T	p.E407*	c.1219G>T	p.(Glu407*)	4.223e-06	1	6		Timberlake-2016&17
c.1393C>T	p.R465C	c.1393C>T	p.(Arg465Cys)	(0.0003436)	14	5	33	Timberlake-2016&17
c.1396A>T	p.I466F	c.1396A>T	p.(Ile466Phe)	Absent	0	6	29.7	Timberlake-2016&17
c.1469T>C	p.I490T	c.1469T>C	p.(Ile490Thr)	3.2e-05	1	6	28.2	Timberlake-2016&17
	p.A86fs	c.263dup	p.(Arg91Glufs*30)	Absent	0	6		Jin-2017
	p.G136fs	c.409dup	p.(Ala137Glyfs*166)	Absent	0	6		Jin-2017
	p.E193X	c.577G>T	p.(Glu193*)	Absent	0	6		Jin-2017
	p.T311fs	c.933del	p.(Ala312Leufs*227)	Absent	0	6		Jin-2017
	p.A353fs	c.1059del	p.(Val354Serfs*185)	Absent	0	6		Jin-2017
	p.Y358X	c.1074C>A	p.(Tyr358*)	4.108e-06	1	6		Jin-2017
	p.K386X	c.1156A>T	p.(Lys386*)	Absent	0	6		Jin-2017
	p.Y434X	c.1302C>G	p.(Tyr434*)	Absent	0	6		Jin-2017
	p.P474fs	c.1422del	p.(Cys475Alafs*64)	Absent	0	6		Jin-2017
c.74_79del	p.Gly26_Ser27del	c.79_84del	p.(Ser27_Gly28del)	(0.0006969)	46	NA		Gillis-2017
c.455_461del	p.(Pro152Profs*27)	c.465_471del	p.(Gly156Valfs*23)	Absent	0	6		Gillis-2017
c.715G>A	p.Val239Met	c.715G>A	p.(Val239Met)	(0.0001347)	6	3	29	Gillis-2017
c.726del	p.Lys242Asnfs*300	c.726del	p.(Lys242Asnfs*297)	Absent	0	6		Gillis-2017
c.770C>T	p.Pro257Leu	c.770C>T	p.(Pro257Leu)	Absent	0	2	25	Gillis-2017
c.812G>A	p.Gly271Glu	c.812G>A	p.(Gly271Glu)	Absent	0	3	24	Gillis-2017
c.837C>A	p.Tyr279*	c.837C>A	p.(Tyr279*)	Absent	0	6		Gillis-2017
c.864C>G	p.Tyr288*	c.864C>G	p.(Tyr288*)	Absent	0	6		Gillis-2017
c.1216G>T	p.Gly406Cys	c.1216G>T	p.(Gly406Cys)	Absent	0	6	29.2	Gillis-2017
c.1224C>G	p.His408Gln	c.1224C>G	p.(His408Gln)	Absent	0	4	24.8	Gillis-2017
c.1328G>A	p.Arg443His	c.1328G>A	p.(Arg443His)	4.442e-06	1	3	23.5	Gillis-2017
c.42G>A	p.(Trp14*)	c.42G>A	p.(Trp14*)	Absent	0	6		Luyckx-2019
c.611G>C	p.(Gly204Ala)	c.611G>C	p.(Gly204Ala)	Absent	0	3	21.3	Luyckx-2019
c.691C>G	p.(Arg231Gly)	c.691C>G	p.(Arg231Gly)	Absent	0	5	33	Luyckx-2019
c.692G>C	p.(Arg231Pro)	c.692G>C	p.(Arg231Pro)	Absent	0	4	29.9	Luyckx-2019
c.770C>T	p.Pro257Leu	c.770C>T	p.(Pro257Leu)	Absent	0	2	25	Luyckx-2019
c.794del	p.(His265Profs*274)	c.794del	p.(His265Profs*274)	Absent	0	6		Luyckx-2019
c.1004C>A	p.(Ala335Glu)	c.1004C>A	p.(Ala335Glu)	Absent	0	6	30	Luyckx-2019
c.1168_1173dup	p.Gly390_Ile391dup	c.1168_1173dup	p.(Gly390_Ile391dup)	Absent	0	NA		Park-2019
c.1397T>C	p.(Ile466Thr)	c.1397T>C	p.(Ile466Thr)	Absent	0	6	28.8	Kloth-2019
c.1069T>A	p.(Phe357Ile)	c.1069T>A	p.(Phe357Ile)	Absent	0	6	31	Kloth-2019
c.1447T>C	p.(Ser483Pro)	c.1447T>C	p.(Ser483Pro)	Absent	0	6	28.9	Kloth-2019
c.106dup	p.(D36Gfs*9)	c.106dup	p.(Asp36Glyfs*9)	Absent	0	6		Yang-2019
c.223C>T	p.(R75*)	c.223C>T	p.(Arg75*)	Absent	0	6		Yang-2019
c.263_264delinsT	p.(G88Vfs*37)	c.263_264delinsT	p.(Gly88Valfs*37)	Absent	0	6		Yang-2019
c.345G>A	p.(W115*)	c.345G>A	p.(Trp115*)	Absent	0	6		Yang-2019
c.389C>A	p.(S130*)	c.389C>A	p.(Ser130*)	Absent	0	6		Yang-2019
c.442del	p.(A148Rfs*33)	c.442del	p.(Ala148Argfs*33)	Absent	0	6		Yang-2019
c.452_458del	p.(E151Gfs*28)	c.452_458del	p.(Glu151Glyfs*28)	Absent	0	6		Yang-2019
c.461G>A	p.(G154D)	c.461G>A	p.(Gly154Asp)	Absent	0	2	14.6	Yang-2019
c.465_471del	p.(G156Vfs*23)	c.465_471del	p.(Gly156Valfs*23)	Absent	0	6		Yang-2019
c.465_471del	p.(G156Vfs*23)	c.465_471del	p.(Gly156Valfs*23)	Absent	0	6		Yang-2019
c.465_471del	p.(G156Vfs*23)	c.465_471del	p.(Gly156Valfs*23)	Absent	0	6		Yang-2019
c.465_471del	p.(G156Vfs*23)	c.465_471del	p.(Gly156Valfs*23)	Absent	0	6		Yang-2019
c.465_471dup	p.(S158Rfs*147)	c.465_471dup	p.(Ser158Argfs*147)	9.59e-06	1	6		Yang-2019
c.560C>T	p.(S187L)	c.560C>T	p.(Ser187Leu)	Absent	0	2	23.7	Yang-2019
c.589del	p.(S197Pfs*45)	c.589del	p.(Ser197Profs*45)	Absent	0	6		Yang-2019
c.613T>A	p.(C205S)	c.613T>A	p.(Cys205Ser)	Absent	0	5	29.5	Yang-2019
c.649G>C	p.(G217R)	c.649G>C	p.(Gly217Arg)	Absent	0	2	22.8	Yang-2019
c.800G>A	p.(S267N)	c.800G>A	p.(Ser267Asn)	9.093e-06	1	4	26.4	Yang-2019
c.837C>G	p.(Y279*)	c.837C>G	p.(Tyr279*)	Absent	0	6		Yang-2019
c.900C>A	p.(Y300*)	c.900C>A	p.(Tyr300*)	3.976e-06	1	6		Yang-2019
c.943G>T	p.(E315*)	c.943G>T	p.(Glu315*)	Absent	0	6		Yang-2019
c.1016A>C	p.(H339P)	c.1016A>C	p.(His339Pro)	Absent	0	5	27.3	Yang-2019
c.1050C>G	p.(Y350*)	c.1050C>G	p.(Tyr350*)	(0.00002729)	3	6		Yang-2019
c.1109A>G	p.(Q370R)	c.1109A>G	p.(Gln370Arg)	4.13e-06	1	5	26.2	Yang-2019
c.1304_1313dup	p.(F439Hfs*129)	c.1304_1313dup	p.(Phe439Hisfs*129)	Absent	0	6		Yang-2019
c.1339C>T	p.(Q447*)	c.1339C>T	p.(Gln447*)	Absent	0	6		Yang-2019
c.1412G>A	p.(G471D)	c.1412G>A	p.(Gly471Asp)	Absent	0	6	32	Yang-2019
#Alleles classified either as having AFmax > 0.000045, or with DS ≤ 3, are highlighted in green
†Previous functional analysis was used by Tan et al (2012) to conclude that this allele is unlikely to be pathogenic
NA, not applicable
